# Supplementary material for: Clinical Efficacy and Safety of Misoprostol During Abdominal Myomectomy: An Updated Systematic Review and Meta-Analysis of 16 Randomized Controlled Trials
Source: J Clin Med. 2024 Oct 24;13(21):6356. doi: 10.3390/jcm13216356 (PMC11546417; doi:10.3390/jcm13216356)
Supplement: Supplementary file 1 [file jcm-13-06356-s001.zip]

Archive with 2 entries (2 files):
- Supplementary Figures_10-15-24.pdf
- Supplementary Tables_10-15-24.pdf
